# Supplementary material for: Escherichia marmotae—a Human Pathogen Easily Misidentified as Escherichia coli
Source: Microbiol Spectr. 2022 Apr 5;10(2):e02035-21. doi: 10.1128/spectrum.02035-21 (PMC9045135; doi:10.1128/spectrum.02035-21)
Supplement: SUPPLEMENTAL FILE 1 — Supplemental material. Download SPECTRUM02035-21_Supp_1_seq5.xlsx, XLSX file, 0.05 MB [file spectrum02035-21_supp_1_seq5.xlsx]

## Sheet: Ark 1
Supplementary table 2: antimicrobial susceptibility testing with disk diffusion, S/I/R designations given as per Nordicast guidelines of september 2021
Antimicrobial agent	Case 1 Spondylo- discitis	Case 2 UTI	Case 3 blood culture	Case 4 Cholangitis
Ampicillin	S	S	S	S
Amoxicillin-clavulanic acid	S	S	S	S
Piperacillin-tazobactam	S	NT	S	S
Cefotaxime	NT	S	S	S
Ceftazidime	S	S	S	S
Ertapenem	NT	NT	S	NT
Imipenem	NT	NT	S	NT
Meropenem	S	S	S	S
Gentamicin	S	S	S	S
Ciprofloxacin	S	S	S	S
Trimethoprim	NT	S	NT	NT
Trimethoprim-sulfamethoxazole	S	S	S	S
Nitrofurantoin	NT	S	NT	NT
NT= Not tested
