# Supplementary material for: Escherichia marmotae—a Human Pathogen Easily Misidentified as Escherichia coli
Source: Microbiol Spectr. 2022 Apr 5;10(2):e02035-21. doi: 10.1128/spectrum.02035-21 (PMC9045135; doi:10.1128/spectrum.02035-21)
Supplement: SUPPLEMENTAL FILE 3 — Supplemental material. Download SPECTRUM02035-21_Supp_3_seq7.xlsx, XLSX file, 0.01 MB [file spectrum02035-21_supp_3_seq7.xlsx]

## Sheet: Ark1
Supplemental table 4: Basal assembly characteristics of isolates sequenced in this study
Genome	Coverage	Contigs	Genome size	N50	GC content
HUSEmarmC1	56	181	4956170	66405	50.37
HUSEmarmC2	61	140	4543923	68857	50.44
HUSEmarmC3	57	168	4657376	71184	50.35
HUSEmarmC4A	65	65	4712393	133578	50.39
HUSEmarmC4B	79	68	4722339	139367	50.39
